# Supplementary material for: Mincle receptor in macrophage and neutrophil contributes to the unresolved inflammation during the transition from acute kidney injury to chronic kidney disease
Source: Front Immunol. 2024 May 17;15:1385696. doi: 10.3389/fimmu.2024.1385696 (PMC11103384; doi:10.3389/fimmu.2024.1385696)
Supplement: Supplementary file 1 [file Table_1.xls]

## Sheet: Top 50 genes 
Table S1. List of genes used for the GO pathway enrichment analysis of Neu_1 and Neu_2.
Neu_1	Neu_2
Ccl3	Retnlg
Bcl2a1b	Wfdc21
Bcl2a1d	Slpi
Bcl2a1a	Pglyrp1
Clec4n	Ccl6
Ccl4	Lcn2
Ccrl2	Hp
Il1rn	Wfdc17
AA467197	Rdh12
Icam1	Sell
Cstb	Lrg1
Cdkn1a	Mcemp1
Capg	Ifitm3
Gadd45b	S100a6
Ifrd1	Anxa2
Hcar2	Slc16a3
Gngt2	Anxa1
Tnf	Lyz2
Csf1	Gda
Il1a	S100a9
Basp1	Zyx
Cd24a	Ifitm6
Laptm5	Lsp1
Ctsz	Adam8
Rgs10	Ncf2
Tgif1	Ifitm1
E230032D23Rik	Fgl2
Scimp	S100a8
Bhlhe40	Selplg
Marcksl1	Mmp8
Ptgs2	Taldo1
Rnh1	S100a11
Ptafr	Trem1
Rgcc	Pla2g7
Atp6v0c	Tpm4
Ninj1	Csf3r
Irak2	Gmfg
Cd9	Mrpl33
Tnfaip3	Entpd1
Ncf1	Hdc
Mrpl52	Alox5ap
Pik3ap1	Trim30b
Ctsb	Jaml
Nfkbia	Isg15
Skil	Slc2a3
Malt1	Lmnb1
Nfkbid	Ptprc
Traf1	Cxcr2
Cd274	Ifitm2
Cd53	Prr13
