# Supplementary material for: Mincle receptor in macrophage and neutrophil contributes to the unresolved inflammation during the transition from acute kidney injury to chronic kidney disease
Source: Front Immunol. 2024 May 17;15:1385696. doi: 10.3389/fimmu.2024.1385696 (PMC11103384; doi:10.3389/fimmu.2024.1385696)
Supplement: Supplementary file 2 [file Table_2.xls]

## Sheet: Table S2
Table S2. Lists of genes used to calculate functional scores.
Neutrophil Maturation (PMID:32719519)	Neutrophil activation (GO:0042119)	Neutrophil Aging (PMID:32719519)	Positive regulation of apoptotic process (GO:0043065,GO:0001781)	Phagocytosis, engulfment (GO:0006911)	Neutrophil chemotaxis (GO:0030593)	Fibrosis (PMID:33176333)	Inflammatory (PMID:33657410)
Amica1	Abr	Cd24a	Abl1	Abca1	Bsg	Pdgfb	Cd74
Anxa2	Anxa1	Cd45	Adam8	Adgrb1	Bst1	Tgfb1	Tnfrsf12a
Arg2	Anxa3	Cd47	Adora2a	Aif1	C1qbp	Col3a1	Cxcl1
Asprv1	Bcr	Cxcr4	Agrn	Arhgap12	C3ar1	Acta2	Cxcl10
Btg1	Camp	Icam1	Aldh1a1	Arhgap25	C5ar1	Mmp2	Cxcl16
Ccl6	Ccl5	Itga4	Aldh1a2	Becn1	Camk1d	Pdgfa	Il1b
Ccr1	Cd177	Itgam	Aldh1a3	Bin2	Ccl1	Vim	Cxcl2
Cd300ld	Ctsg	Itgax	Ano6	Cdc42	Ccl11	Nkd2	Ccl3
Cebpb	Cxcr2	Tlr4	Anxa1	Clcn3	Ccl12	Tnc	Tyrobp
Clec4d	Dnase1		Apaf1	Elmo1	Ccl17	Gpnmb	C3
Clec4e	Dnase1l3		Apbb2	Fcer1g	Ccl19	Cd9	Ccl2
Ctsd	F2rl1		Apc	Fcgr1	Ccl19-ps1	Tnfsf12	Il34
Cxcl2	Fcer1g		Ascl1	Fcgr3	Ccl19-ps3	Tl2r	Ccl5
Cxcr2	Fcgr4		Atf4	Gsn	Ccl2	Tnf	Ccl7
Cyp4f18	Il15		Atp2a2	Gulp1	Ccl20	Igf1	Ccl8
Dusp1	Il16		B4galt1	Igll1	Ccl21a	Timp2	Ccl12
Fpr1	Il18		Bad	Itgam	Ccl21b	Anxa5	Lcn2
Fth1	Il18rap		Bag1	Itgb2	Ccl21c		Havcr1
Ftl1	Itgam		Bak1	Marco	Ccl21d		S100a9
Fxyd5	Itgb2		Bax	Megf10	Ccl22		S100a8
Gda	Itgb2l		Bbc3	Mfge8	Ccl24		Timp1
Gm5483	Kmt2e		Bcl10	Msr1	Ccl25		Cd40
Grina	Lypd10		Bcl2l1	Myh9	Ccl26		Ifit1
H2-D1	Lypd11		Bcl2l10	Rac1	Ccl3		Il6
Hacd4	Myd88		Bcl2l11	Rac3	Ccl4		Tnf
Ifi27l2a	Myo1f		Bid	Rhobtb1	Ccl5		Ifng
Ifitm1	Pikfyve		Bmf	Rhobtb2	Ccl6		Vcam1
Il1b	Pla2g2a		Bmp7	Sh3bp1	Ccl7		Icam
Il1f9	Plpp6		Bmpr1b	Sirpa	Ccl8		Ccl2
Junb	Pram1		Bnip3l	Thbs1	Ccl9		Cxcl3
Map1lc3b	Prg3		Bok	Trem2	Ccr7		Ccr2
Mmp8	Prkcd		Bub1	Treml4	Cd74		Cxcr2
Mmp9	Ptafr		Camk1d	Vamp7	Cklf		Ccn2
Msrb1	Scnn1b		Camk2a	Xkr4	Csf3r		Trem2
Mxd1	Stx11		Camk2b	Xkr6	Cx3cl1		Cx3cr1
Prr13	Syk		Capn10	Xkr7	Cxadr		Lyz2
Rdh12	Tnf		Casp1	Xkr8	Cxcl1		Fcgr3
Retnlg	Traf3ip2		Casp2	Xkr9	Cxcl10		Ccl4
S100a11	Tyrobp		Casp3		Cxcl11		Cd72
S100a6	Vamp7		Casp8		Cxcl13
Sat1			Casp9		Cxcl15
Selplg			Ccl3		Cxcl2
Slc16a3			Ccn1		Cxcl3
Slc7a11			Cd248		Cxcl5
Slpi			Cd24a		Cxcl9
Stfa2l1			Cdkn2a		Cxcr1
Stk17b			Ceacam1		Cxcr2
Timp2			Clu		Dapk2
Tmcc1			Col18a1		Dnm1l
Ypel3			Cradd		Dpep1
			Csrnp3		Dysf
			Ctnna1		Edn1
			Ctsc		Edn2
			Ctsh		Edn3
			Cyct		Ednra
			Cyp1b1		Fcer1g
			Dab2ip		Fcgr3
			Daxx		Gbf1
			Ddit3		Gm5849
			Ddx20		Ifng
			Degs1		Il17b
			Dffa		Il1b
			Diablo		Il23a
			Dkkl1		Itga1
			Eef1a2		Itga9
			Eef1e1		Itgam
			Ei24		Itgb2
			Eif2ak3		Itgb2l
			Eif5a		Jam3
			Endog		Jaml
			Epha7		Lbp
			Erbb4		Lgals3
			Fadd		Mcu
			Faf1		Mdk
			Fam162a		Mospd2
			Fap		Mpp1
			Fbxw7		Nckap1l
			Fgfr3		Nod2
			Flcn		Pde4b
			Fnip1		Pde4d
			Grin1		Pf4
			Grin2a		Pikfyve
			Grn		Ppbp
			Gsdma3		Ppia
			Hmox1		Ppib
			Hoxa13		Prex1
			Htra2		Prkca
			Hyal2		Rac1
			Ido1		Rac2
			Ifng		Ripor2
			Il19		S100a7l2
			Il20ra		S100a8
			Il24		S100a9
			Il6		Sell
			Inca1		Slc37a4
			Ing4		Spp1
			Ing5		Syk
			Inhbb		Thbs4
			Inpp5d		Tirap
			Itgam		Trem1
			Itm2c		Trem3
			Jak2		Vav1
			Jak3		Vav3
			Jmy		Xcl1
			Lrp6
			Lyn
			Maged1
			Mal
			Map2k4
			Map3k5
			Mapk8
			Mapk9
			Mcl1
			Mef2c
			Melk
			Men1
			Mmp9
			Msx1
			Msx2
			Mtch2
			Muc2
			Musk
			Myc
			Nck1
			Nck2
			Ncoa1
			Neurod1
			Nf1
			Nfatc4
			Nfkbid
			Ngfr
			Notch1
			Notch2
			Nox1
			Nr3c1
			Nr4a1
			Nr4a3
			Ntrk3
			Nupr1
			Osm
			P2rx7
			Park7
			Pdcd1
			Pdcd7
			Pdia3
			Pea15a
			Pias4
			Plagl2
			Plekhf1
			Plscr1
			Pmaip1
			Pml
			Pou4f1
			Ppp1ca
			Ppp2r1a
			Prkcd
			Prkdc
			Prkra
			Psen1
			Psen2
			Pten
			Ptpn2
			Ptprc
			Pxt1
			Rad9a
			Rapgef2
			Rapsn
			Rarb
			Rarg
			Rassf6
			Rbck1
			Rbm10
			Rhob
			Ripk1
			Ripk2
			Ripk3
			Rpl11
			Rpl26
			Runx3
			Sav1
			Serinc3
			Sfrp1
			Sh3glb1
			Siglec1
			Sirt1
			Sirt2
			Skil
			Slc7a11
			Smpd1
			Sp110
			Sphk2
			Spink2
			Spop
			Srpk2
			Srpx
			Steap3
			Stk3
			Stk4
			Syce3
			Symbol
			Tcf7l2
			Tex261
			Tgfb2
			Tgfb3
			Tgfbr1
			Tigar
			Tlr4
			Tlr6
			Tnf
			Tnfrsf1a
			Tnfrsf1b
			Tnfsf10
			Trim35
			Trp53
			Trp53inp1
			Trp63
			Trp73
			Trps1
			Tsc22d1
			Tyrobp
			Uaca
			Ubd
			Unc5c
			Usp27x
			Vdr
			Vnn1
			Wnt11
			Wnt5a
			Wwox
			Zbp1
			Zbtb16
			Zc3h12a
			Zfas1
			Zfp346
			Zfp819
			Zswim2
