# Supplementary material for: Mincle receptor in macrophage and neutrophil contributes to the unresolved inflammation during the transition from acute kidney injury to chronic kidney disease
Source: Front Immunol. 2024 May 17;15:1385696. doi: 10.3389/fimmu.2024.1385696 (PMC11103384; doi:10.3389/fimmu.2024.1385696)
Supplement: Supplementary file 3 [file Table_3.xls]

## Sheet: Table S3
Table S3. Primers used for quantitative RT-PCR.
Primer	Forward	Reverse
Mouse β-actin	AAATCGTGCGTGACATCAAA	ATGCCACAGGATTCCATACC
Mouse Mincle	ACCAAATCGCCTGCATCC	CACTTGGGAGTTTTTGAAGCATC
Mouse TNF-α	CATCTTCTCAAAATTCGAGTGACAA	TGGGAGTAGACAAGGTACAACCC
Mouse IL-1β	TGCCACCTTTTGACAGTGATG	AAGGTCCACGGGAAAGACAC
Mouse Ccl2	CTTCTGGGCCTGCTGTTCA	CCAGCCTACTCATTGGGATCA
Mouse TGF-β	CACCTGCAAGACCATCGACA	CATAGTAGTCCGCTTCGGGC
Mouse α-SMA	CAGCAAACAGGAATACGACGAA	AACCACGAGTAACAAATCAAAGC
Mouse COL1A1	GTCAGACCTGTGTGTTCCCTACTCA	TCTCTCCAAACCAGACGTGCTTC
